# Supplementary material for: Qualitative and quantitative dataset of TROL protein interaction with C3 and C4 ferredoxin: NADP+ oxidoreductases
Source: Data Brief. 2019 Dec 20;28:105038. doi: 10.1016/j.dib.2019.105038 (PMC6953530; doi:10.1016/j.dib.2019.105038)
Supplement: Multimedia component 1 [file mmc1.xlsx]

## Sheet: B-galactosidase assay
Prey/bait combination	OD660	T	A420	BETA GAL AKTIVNOST	Cell volume (ml)
ZmFNR1/ITEP	0.8384	2.7	0.8762	1520.12	0.25
ZmFNR1/IA2	0.8317	3	0.709	1137.9	0.25
PsFNR1/ITEP	0.8241	10.75	0.6901	311.59	0.25
PsFNR1/REPEAT	0.8414	33	0.5012	73.72	0.25
Prey/bait combinaton	OD660	T	A420	BETA GAL AKTIVNOST	Cell volume (ml)
ZmFNR1/ITEP	0.652	2	0.503	1542.9	0.25
ZmFNR1/IA2	0.513	4.27	0.259	448.87	0.25
PsFNR1/ITEP	0.415	17	0.096	52.89	0.25
PsFNR1/REPEAT	0.562	23	0.016	4.84	0.25
Prey/bait combination	OD660	T	A420	BETA GAL AKTIVNOST	Cell volume (ml)
ZmFNR1/ITEP	0.717	2.5	0.558	1245.53	0.25
ZmFNR1/IA2	0.805	6	0.251	207.95	0.25
PsFNR1/ITEP	0.985	16	0.263	66.75	0.25
PsFNR1/IA2	0.942	27	0.035	5.34	0.25
		beta gal activity
	ZmFNR1/ITEP	1436.18
	ZmFNR1/IA2	598.24										Figure 2. Table 1. Yeast two hybrid bait-prey interaction quantified by β-galactosidase assay. Mean values with percentage error.
	PsFNR1/ITEP	143.743
	PsFNR1/IA2	27.9667
