# Supplementary material for: Qualitative and quantitative dataset of TROL protein interaction with C3 and C4 ferredoxin: NADP+ oxidoreductases
Source: Data Brief. 2019 Dec 20;28:105038. doi: 10.1016/j.dib.2019.105038 (PMC6953530; doi:10.1016/j.dib.2019.105038)
Supplement: Multimedia component 2 [file mmc2.xml]

<?xml version="1.0" encoding="utf-8" standalone="no"?>
<data>
  <datasets>
    <author>arac@irb.hr;anja1rac@gmail.com</author>
    <type>0</type>
    <dataset>
      <value>4</value>
      <reason>Data will be made available on request</reason>
      <comments />
    </dataset>
  </datasets>
</data>
